# Supplementary material for: Biophysical Interactions Underpin the Emergence of Information in the Genetic Code
Source: Life (Basel). 2023 May 4;13(5):1129. doi: 10.3390/life13051129 (PMC10221087; doi:10.3390/life13051129)
Supplement: Supplementary file 1 [file life-13-01129-s001.zip]

Archive with 2 entries (2 files):
- life-2356801_STables_1-36.xlsx
- life-2356801_STables_37-41.xlsx
